# Supplementary material for: Bioactive Potential and COX-2 Interaction of Ajuga iva (L.) Schreb. Hydroalcoholic Extract: Evidence from Experimental and Computational Studies
Source: Molecules. 2026 Jan 31;31(3):496. doi: 10.3390/molecules31030496 (PMC12898832; doi:10.3390/molecules31030496)
Supplement: Supplementary file 1 [file molecules-31-00496-s001.zip]

Archive with 1 entries (1 files):
- molecules-4045152-supplementary.pdf
